# Supplementary material for: Energy paradox in REM sleep: balancing supply and consumption in brain metabolism
Source: Commun Biol. 2026 Jul 27;9:979. doi: 10.1038/s42003-026-10646-6 (PMC13408869; doi:10.1038/s42003-026-10646-6)
Supplement: Supplementary file 7 — Supplementary Data 1 [file 42003_2026_10646_MOESM7_ESM.xlsx]

## Sheet: Fig. 1
Fig. 1e					Fig. 1j				Fig. 1k		Fig. 1l
NREM	REM	WAKE	ALL		Theta power CC	Theta power XCtd	FIR-BRF CC		Thea-dYFP time delay (s)		FIR-BRF peak time (s)
-0.806844	-0.993061	-0.785905	-0.890872		0.510554	0.71173	0.91634		-4.5		4
-0.902301	-0.979622	-0.944247	-0.932092		0.476236	0.659587	0.886067		-4		3.5
-0.926243	-0.981949	-0.980584	-0.885203		0.494634	0.658941	0.879022		-5.5		4.5
-0.974573	-0.988217	-0.949497	-0.945908		0.439857	0.714398	0.803503		-4		4
-0.886196	-0.902839	-0.602175	-0.950893		0.50303	0.642425	0.862181		-5		5
-0.941259	-0.94817	-0.611524	-0.969963		0.49267	0.757819	0.936093		-8		6.5
-0.894484	-0.931539	-0.664552	-0.948276		0.468725	0.614042	0.868692		-3.5		3
-0.922386	-0.924696	-0.879858	-0.939092		0.285061	0.587502	0.836867		-4		3.5
-0.893385	-0.917695	-0.856926	-0.953872		0.51788	0.671155	0.876381		-5.5		5
-0.851491	-0.920286	-0.472606	-0.932264		0.451028	0.627096	0.889021		-5		4.5
-0.905371	-0.990911	-0.848538	-0.989569		0.427596	0.535008	0.813183		-3.5		3.5
-0.864313	-0.95464	-0.461235	-0.980747		0.438851	0.665042	0.781096		-5.5		5
-0.900581	-0.993058	-0.744587	-0.971124		0.315172	0.50379	0.641055		-4.5		4
-0.933468	-0.966522	-0.469486	-0.969149

## Sheet: Fig. 2
Fig. 2g
NREM	REM
7.658	3.867
6.907	4.139
14.31	3.18
7.246	6.177
6.2	2.524
10.01	3.515
9.705	5.698
11.77	5.384
8.937	15.25
7.86	3.22
10.33	2.729
11.13	3.358
9.319	4.476
9.665	5.326
9.107	1.656
8.868	16.83
11.73	2.889
12.27	7.424

## Sheet: Fig. 3
Fig. 3c			Fig. 3f
			Whole		RSC		SSb
animal1	3animals		NREM	REM	NREM	REM	NREM	REM
21.9	15.75		0.0102936	0.0030919	0.0113675	0.00244203	0.011581	0.004603
14.7	12.13		0.00992306	0.00428835	0.0112467	0.0039932	0.0100774	0.00547614
14.05	14.45		0.00910186	0.00378162	0.00877425	0.00279254	0.0100574	0.00484481
12.15			0.00840028	0.00843477	0.00910537	0.00878042	0.00870538	0.00909435
15.19			0.00840028	0.00552578	0.00910537	0.00422745	0.00870538	0.00712617
			0.0089451	0.00493052	0.00848929	0.00424066	0.00978791	0.00651627
			0.00803103	0.00605795	0.00826197	0.00585364	0.0082297	0.00746545
			0.00537868	0.00483416	0.00590119	0.00423862	0.00552854	0.00625097
			0.0071593	0.00319527	0.00686836	0.00213447	0.0082918	0.00491736
			0.00879138	0.00695421	0.00972883	0.00708547	0.00959339	0.0088313
			0.00758811	0.00525927	0.00838223	0.00530034	0.00810681	0.00660247
			0.00771824	0.00613894	0.00944289	0.00582134	0.00802707	0.00791665
			0.00670675	0.00417522	0.00718866	0.00367389	0.00787086	0.00605989
			0.00665896	0.00428255	0.00718443	0.00329453	0.00787937	0.00649059
			0.00708077	0.00469216	0.00912378	0.00478646	0.00751188	0.00634683
			0.00616081	0.00556149	0.00591224	0.00598154	0.00750649	0.00716324
			0.00663912	0.00376492	0.00823904	0.00281057	0.00741172	0.00621279
			0.00643856	0.00654792	0.0075588	0.00571082	0.0075483	0.00889287

## Sheet: Fig. 4
Fig. 4e			Fig. 4h									Fig. 4k
			MOp		SSb		RSC		V1
NREM	REM		NREM	REM	NREM	REM	NREM	REM	NREM	REM		NREM	REM
43.9	65		29.02	13.15	41.5	6.668	50.9	9.016	26.67	11.64		-551.75	700.287
39.5	57.6		26.58	16.9	27.98	5.633	59.53	35.12	56.34	23.56		-1033.9	371.941
63.4	60.7		20	18.03	18.6	4.32	21.03	18.03	30.52	25.83		-1211.9	-392.697
55.9	46.3		15.4	12.3	24.12	3.287	58.12	34.94	37	34		92.6	-280.637
42.3	76.9		19.44	13.43	23.47	5.727	36.9	24.5	29.58	29.77		-231.9	-1304.75
43.8	63.8		21.88	7.605	12.586	9.016	29.02	44.97	35.97	45.9		-377.45	516.167
51.2	74.2		21.88	7.605	12.586	9.016	29.02	44.97	35.97	45.9		-1217.6	258.942
52	59		19.44	10.42	15.68	7.7	36.25	11.92	37.2	18.03		-846.75	1316.22
49.3	74.5		20	9.95	23.47	12.3	56.8	35.6	46.66	34.66		-1440.2	-155.229
43.2	77.8		6.95	9.86	14.27	7.51	42.8	43.28	28.17	45.53		-429.2	-344.42
62.5	58.1		14.27	12.77	11.92	9.484	19.9	35.03	25.64	34.75		-348.25	1286.58
57.2	77.4		20.66	12.87	15.87	11.92	24.97	6.293	26.67	25.45		-719	192.473
58.8	54.7		18.22	8.266	21.12	9.86	57.1	37.47	34.47	38.88		-760.2	647.668
62.9	73.5		14.37	6.855	18.88	10.14	34.84	32.03	30.14	20.94		-1120.1	-897.794
50.3	79.4		12.2	29.95	18.12	17.84	32.78	28.27	27.98	23.1		-587.05	1313.45
66.3	81.5											-437.35	-267.367
91.5	71.6											-147	-319.417
86.8	86.6											754.1	-2888.45

## Sheet: Fig. 6
Fig. 6g			Fig. 6h
Post1	Post2		Post1	Post2
0.0561652	0.0919658		0.009915	0.124598
0.0170212	0.0179693		-0.033022	0.0187069
0.025886	0.0300218		0.0247734	0.0922907
0.0145121	0.0259107		0.012168	0.0544287
0.0501402	0.0484888		0.0332382	0.154462
0.0901325	0.140724		0.0533039	0.168442
0.0444083	0.0566545		0.0264389	0.0735414
0.0310095	0.0304533		0.0329306	0.133246
0.0741934	0.115337		0.032643	0.124754

## Sheet: Fig. 7
Fig. 7c				Fig. 7d
Theta power	dYFP	Astrocyte pyruvate		Theta power	dYFP	Neuron ATP
-22.5	-23.5	-12		-45.5	-39	14
-42	-24.5	-17		-58	-78	20
-16.5	-12	92		-64.5	-61	21.5
-130.5	-71	37.5		-23.5	-18	20.5
-43.5	-42	13		-50	-51.5	-4.5
-50	-49.5	41.5		-31	-47.5	7.5
-21	-20	21.5		-37.5	-41	2.5
-54.5	-48	-38.5		-25.5	-23.5	7.5
-57.5	-54.5	45		-42	-57	-7.5
-17	-13	33.5		-48.5	-38.5	6.5
-42	-52	-29.5		-30.5	-22	-6.5
-24	-28	-6		-26	-16.5	-13
-32	-27	15.5		-39	-33	4
-12.5	-7	-5

## Sheet: Fig. 8
Fig. 8k																		Fig. 8l
NREM																		PreREM
dYFP									Pyruvate									dYFP									ATP
MOs	MOp	SSu	SSI	SSb	PPC	RSC	V1		MOs	MOp	SSu	SSI	SSb	PPC	RSC	V1		MOs	MOp	SSu	SSI	SSb	PPC	RSC	V1		MOs	MOp	SSu	SSI	SSb	PPC	RSC	V1
0.00895452	0.0129691	0.0188622	0.0209051	0.023426	0.0216047	0.0165178	0.0148589		-0.000810701	-0.00149628	-0.00097014	-0.000773869	0.000152666	-0.000261465	-0.00128578	-0.000156114		0.0311704	0.0396652	0.0551128	0.0508496	0.0437214	0.0486148	0.0469272	0.0330129		-0.00264966	-0.00304047	-0.002475	-0.0051386	-0.00181872	-0.00612348	-0.00377127	-0.0059286
0.0107204	0.0168636	0.0235258	0.0243231	0.0236718	0.023567	0.018537	0.0184793		0.00210613	0.00201213	0.00196327	0.002083	0.00111276	0.00162997	0.00170903	0.00175093		0.0143366	0.0216746	0.0452862	0.0428645	0.0362074	0.0442977	0.0285266	0.030744		-0.000335626	0.00273892	0.00474134	0.00470677	0.000120134	0.00256966	0.00136037	-0.000269713
0.00789136	0.0132715	0.0220714	0.0200921	0.0228611	0.0188345	0.0147473	0.0155669		-0.000653688	-0.000163689	-0.000314797	-0.000585958	0.000226888	-0.00122609	-0.00410327	-0.00172207		0.0157326	0.0222617	0.0344178	0.0379467	0.0300894	0.033654	0.0259502	0.0251145		-0.00394369	-0.00355885	-0.00173986	-0.00206712	-0.00141803	-0.0064369	-0.00357965	-0.00564505
0.00854896	0.0126515	0.015913	0.0139791	0.0166456	0.00983326	0.0106088	0.00539237		0.000105993	0.00138539	7.73216e-05	-8.2194e-06	-0.000407575	-0.000627025	0.000457833	-0.000241979		0.0165789	0.0201087	0.0299634	0.0290974	0.0260069	0.024101	0.0217872	0.0183036		-0.0113086	-0.00964275	-0.00858334	-0.00870901	-0.00792869	-0.00842295	-0.00540808	-0.00471849
0.0247725	0.0339717	0.0488732	0.0571216	0.0453456	0.0572787	0.0387777	0.0530798		0.0022406	0.00148253	-9.69898e-05	-2.1476e-05	-0.000258571	-8.46431e-05	0.00233234	-0.000208642		0.0143588	0.0230041	0.0350458	0.0354266	0.0283274	0.0257028	0.021373	0.0207465		-0.00412752	-0.0041157	0.000434079	-0.00064077	-0.000355111	-0.00256226	-0.0014962	-0.00127003
0.0193747	0.0256754	0.0369381	0.0403235	0.0343724	0.0378732	0.0276359	0.0300564		0.000612748	0.00019425	-0.000139516	-0.00101334	-0.000266378	-0.000987601	-0.000285441	-0.00075808		0.0228594	0.0301423	0.0480456	0.0383989	0.0376294	0.0301875	0.0239443	0.0236618		-0.00519562	-0.003435	-0.00156138	-0.00344471	-0.0028513	-0.00683306	-0.0046249	-0.0045135
0.0165119	0.0217074	0.0287521	0.0314046	0.0292915	0.0297087	0.0221142	0.025473		0.00428247	0.00470292	0.00455243	0.00561609	0.00460657	0.00634384	0.00624374	0.00707529		0.0133129	0.0148146	0.0189	0.0224312	0.0174002	0.020322	0.01706	0.0155906		0.00143919	-0.000534623	-0.000466948	-0.00449204	-0.0014249	-0.00468022	-0.00499037	-0.00329627
0.00968488	0.0136583	0.0213856	0.0214827	0.0208887	0.022113	0.016503	0.0208474		0.00131262	0.000928662	0.000207215	-0.00144053	-0.000612808	-0.000187815	0.000355051	-0.000513799		0.0217956	0.02977	0.0400041	0.0398822	0.0274547	0.0354363	0.0308968	0.022671		-0.00472411	-0.00738393	-0.00459875	-0.00740073	-0.00167889	-0.00578131	-0.00307293	-0.00420991
0.0132526	0.0200649	0.0351952	0.036456	0.0336932	0.0433305	0.026862	0.0355125		0.00312562	0.00323153	0.0035005	0.00343953	0.00308023	0.00359962	0.00433378	0.00388379		0.0196265	0.0237493	0.0365509	0.0473832	0.0269782	0.0390083	0.0290419	0.0262202		-0.00140544	-0.000882767	0.00108085	-0.00170605	0.000506294	-0.00190133	-0.00118179	-0.0012704
0.0129046	0.0180302	0.0279269	0.0292215	0.0277675	0.0371274	0.0253707	0.0319079		0.00270446	0.00276773	0.00325353	0.00179776	0.0020997	0.00353662	0.00165587	0.00334391		0.0380442	0.0444555	0.0418698	0.0526189	0.0384413	0.0408573	0.0541118	0.0492734		0.00192888	0.00231392	-0.00678673	-0.00608668	-0.00650875	-0.00632923	-0.00124949	0.00120502
0.0106601	0.0162584	0.0313376	0.031023	0.0277081	0.0306177	0.0195362	0.0242981		0.00288792	0.00148478	0.000348312	4.20366e-05	0.000681422	0.00103844	0.00291438	0.00263843		0.0202913	0.0255671	0.0180553	0.0299175	0.021326	0.0296525	0.0321579	0.0297939		-0.00239417	-0.00375956	-0.00383349	-0.00296581	-0.00414482	-0.00297271	-0.00274175	-0.00161638
0.00605003	0.00888591	0.0169743	0.0148923	0.0145866	0.0127476	0.0084408	0.00873349		0.00150822	0.000738714	9.26794e-05	-0.000279887	0.00137714	0.0018709	0.00214999	0.00256896		0.0201988	0.022359	0.0231235	0.022134	0.0218128	0.0211743	0.0269218	0.0202544		-0.000231658	-0.00155575	-0.00325167	-0.00328725	-0.00546119	-0.00770844	-0.00723723	-0.00802734
0.018291	0.024227	0.0321037	0.0308549	0.0326711	0.031051	0.0227219	0.0257749		-0.000305624	0.00238479	0.00876657	0.00975424	0.00735125	0.00900426	0.00863796	0.00514105		0.0360665	0.0436878	0.0475979	0.0471275	0.0402634	0.0387266	0.0416906	0.0353353		0.00305787	-0.000339139	-0.00280029	-0.0108717	-0.0117514	-0.016626	-0.0183849	-0.0198292
																		0.0303842	0.036857	0.0398779	0.0455796	0.0416747	0.0439315	0.0523847	0.0450004		0.00504713	0.00306259	0.00167495	-0.00461928	-0.00268659	-0.00217747	0.000374585	-0.0017615
																		0.018818	0.0273946	0.0331179	0.0646069	0.034479	0.0552013	0.0397669	0.0543195		0.00184221	0.00048755	0.00321043	0.0130995	0.00297756	0.00770648	-0.0106354	0.0100124
																		0.040025	0.0403265	0.0454232	0.0549875	0.0392385	0.0373334	0.0558374	0.0426051		0.00676451	0.00431638	0.00124384	-0.00337924	-0.00495798	-0.0141841	-0.000978457	-0.00946962
																		0.0162491	0.0198091	0.0237743	0.0214392	0.0215361	0.0177537	0.0222055	0.0165131		0.00175455	3.63728e-05	-0.00218574	-0.00195001	-0.00215854	-0.00249708	-0.00122306	-0.00188437
																		0.0523908	0.065071	0.0762546	0.0785163	0.0691416	0.0782047	0.0755481	0.0813593		0.00143679	-0.002075	-0.00488312	-0.00530633	-0.00538459	-0.00669858	-0.00409379	-0.00628608
																		0.00667343	0.00985557	0.0117454	0.0138349	0.0138724	0.0159252	0.0174581	0.0153212		-0.00179586	-0.00243863	-0.00264927	-0.00166235	-0.00302233	-0.00173835	-0.00439716	-0.00120523
																		0.0216039	0.0355375	0.0352667	0.0439047	0.0303607	0.0405584	0.0386984	0.0331812		-0.00494835	-0.00564549	-0.0102101	-0.00803117	-0.00859393	-0.00831912	-0.00660739	-0.00721682
																		0.0127611	0.0220123	0.027039	0.0261469	0.0221092	0.0236483	0.0156881	0.0184324		-0.00549413	-0.00354484	-0.00515354	-0.00822471	-0.00602301	-0.00864382	-0.0105686	-0.00911945
																		0.0139664	0.0192405	0.0214822	0.0281433	0.0205202	0.0247896	0.0275147	0.0185903		-0.00361707	-0.00313348	-1.08015e-07	-0.00196454	0.000100296	-0.0022067	-0.00389684	-0.00251186
																		0.00212712	0.0144702	0.0324369	0.0288755	0.0264904	0.0266902	0.0247786	0.0153282		-0.000170668	0.000266502	-0.000977575	-0.00987702	-0.000109415	0.000815585	-0.00108033	0.00032758
																		0.0101672	0.0156771	0.0259801	0.0309957	0.0330093	0.0209985	0.0147896	0.011992		-0.000509952	0.00125091	0.00664092	0.00407404	0.0174291	0.00422916	0.00121507	0.00575369
																		3.42861e-05	-0.00239717	0.00799272	0.0114102	0.0083377	0.00898491	0.00812006	0.00775188		-0.00754014	-0.00570369	-0.0110657	-0.016485	-0.0139599	-0.0154681	-0.0132031	-0.0100611
																		0.0139908	0.0163297	0.0174295	0.023284	0.019864	0.0225301	0.0247751	0.0202051		-0.00550092	-0.00498547	-0.00672061	-0.00914403	-0.00644831	-0.00697675	-0.0083487	-0.00556659
REM																		REM
dYFP									Pyruvate									dYFP									ATP
MOs	MOp	SSu	SSI	SSb	PPC	RSC	V1		MOs	MOp	SSu	SSI	SSb	PPC	RSC	V1		MOs	MOp	SSu	SSI	SSb	PPC	RSC	V1		MOs	MOp	SSu	SSI	SSb	PPC	RSC	V1
0.0280623	0.0401437	0.0483229	0.0604082	0.0547413	0.069856	0.0623194	0.0538791		0.00586554	0.00816124	0.010336	0.0119242	0.00979125	0.0139987	0.0149967	0.013048		0.0897747	0.113087	0.130657	0.119304	0.101171	0.138511	0.148799	0.107123		-0.0208419	-0.0209296	-0.0169025	-0.0218128	-0.013129	-0.0240476	-0.0228581	-0.0228699
0.0291225	0.041526	0.0507556	0.0574693	0.0505576	0.0608372	0.0593906	0.049556		0.00955405	0.0101518	0.00874993	0.011591	0.00979908	0.0141052	0.0160868	0.0120735		0.0622273	0.0899234	0.129029	0.139752	0.10883	0.179432	0.172063	0.146463		0.00517002	0.00600185	0.0105161	0.0114392	0.00594583	0.0122102	0.00635832	0.010425
0.0252797	0.0376218	0.0485423	0.0541275	0.0474797	0.0612501	0.0610241	0.0512627		0.00698125	0.00839478	0.00575338	0.00960839	0.00684575	0.0110748	0.00791214	0.00780076		0.0652548	0.0801329	0.0928565	0.0976412	0.0850452	0.111498	0.125246	0.0873952		0.00835072	0.0151688	0.0157616	0.0145328	0.0164318	0.0149407	0.0122394	0.0143301
0.0268859	0.0382965	0.0470756	0.0567904	0.0490767	0.0547836	0.0574244	0.0343526		0.0074784	0.0112451	0.0113537	0.0140924	0.00875028	0.0151928	0.0162296	0.00825526		0.0708608	0.0842965	0.106619	0.0975437	0.0850153	0.112955	0.121277	0.0941578		-0.0184629	-0.0263702	-0.0237599	-0.0232116	-0.02005	-0.0295757	-0.0345301	-0.0195768
0.0534285	0.0756693	0.105319	0.127788	0.0929364	0.135572	0.108185	0.129156		0.00487637	0.00589469	0.00503833	0.00696929	0.00385437	0.0150066	0.0253947	0.0170827		0.0827842	0.112074	0.140766	0.141215	0.117417	0.166463	0.157142	0.136057		0.00329554	0.00720621	0.0149449	0.015287	0.0148747	0.0150375	-0.00497839	0.0180926
0.0661645	0.0824802	0.105559	0.129424	0.0986752	0.139493	0.122205	0.124155		0.00582762	0.00731588	0.00758225	0.00814068	0.00632905	0.0131634	0.0211116	0.010432		0.092588	0.115752	0.141699	0.133615	0.116354	0.158118	0.15916	0.135361		0.000346033	0.00392183	0.00746388	0.00732877	0.00392045	0.00335156	-0.0033076	0.0102841
0.0583811	0.0769546	0.0972129	0.114153	0.0916253	0.119429	0.100035	0.107112		0.0108118	0.0101135	0.011513	0.0179538	0.00849785	0.028024	0.0370451	0.0302332		0.0850837	0.0859082	0.0827572	0.0793633	0.0560928	0.0778634	0.0994701	0.066795		-0.00128148	-0.00693603	-0.00935967	-0.0234679	-0.00536295	-0.0227594	-0.034431	-0.0133114
0.0434602	0.0618915	0.0771482	0.0997431	0.0810566	0.113404	0.0918623	0.115083		0.0117122	0.0120922	0.0100795	0.0159802	0.0088814	0.0258783	0.0332625	0.0269441		0.0686744	0.0799665	0.0937735	0.0973537	0.0719297	0.110849	0.119294	0.0837146		-0.0119776	-0.0145392	-0.0106816	-0.0196911	-0.0057638	-0.0168671	-0.0162269	-0.0109237
0.038619	0.0547495	0.0821516	0.0869158	0.0801363	0.109607	0.0842996	0.0977413		0.00486212	0.00687981	0.00996377	0.0157413	0.00769334	0.0162493	0.029273	0.0161325		0.0876054	0.103453	0.115848	0.133494	0.0942377	0.148579	0.162123	0.118052		-0.00130752	-0.00155834	0.0054171	0.00687032	0.00943587	0.00867252	0.00647395	0.00980781
0.0278423	0.0421697	0.0604255	0.0729462	0.0588961	0.0887379	0.0705873	0.0754584		0.00390996	0.00520799	0.0109962	0.0152364	0.00836811	0.0160017	0.020241	0.0129627		0.0704595	0.0930016	0.102883	0.132569	0.0954154	0.121077	0.148846	0.154525		0.015769	0.0140795	-0.01729	-0.0144512	-0.0179059	-0.0224481	-0.00354351	0.00238551
0.0291129	0.0441915	0.0721262	0.0787606	0.0687246	0.0912719	0.0700913	0.0755186		0.00466865	0.00410161	0.00511796	0.0110125	0.00680754	0.0166164	0.0251122	0.015391		0.109256	0.135454	0.126008	0.184651	0.136095	0.183172	0.206703	0.188856		-0.0112606	-0.0167231	-0.0355851	-0.0204064	-0.0273063	-0.0190504	-0.0265701	-0.0120961
0.0211766	0.0312118	0.0542347	0.0607064	0.052161	0.0620199	0.0447489	0.046297		0.00598691	0.00928144	0.0119671	0.0236135	0.0147643	0.0359679	0.0368029	0.0306687		0.111583	0.113157	0.0923361	0.118083	0.0971929	0.126351	0.165875	0.133649		-0.0147519	-0.0264431	-0.0341841	-0.0483389	-0.040872	-0.0647958	-0.0603121	-0.0724638
0.00284953	0.00765433	0.0180583	0.0227513	0.0169796	0.0287577	0.0201578	0.0207493		0.000117074	0.00406903	0.0142892	0.0236006	0.0115999	0.0215218	0.0229888	0.0120801		0.061461	0.0718928	0.0768754	0.0719314	0.0586015	0.0528054	0.0541752	0.0503713		0.00781742	0.00171663	-0.0045637	-0.0196617	-0.0188064	-0.025521	-0.0243684	-0.0299824
																		0.13161	0.15258	0.136429	0.134002	0.127418	0.143189	0.176967	0.150478		-0.00377553	-0.00617939	-0.0130916	-0.0380386	-0.0169651	-0.024469	-0.030501	-0.0194841
																		0.0589572	0.0822415	0.084767	0.153629	0.0822952	0.145184	0.13736	0.187995		-0.015616	-0.0173935	-0.0136287	0.00442773	-0.014436	-0.0148641	-0.0739159	-0.00583433
																		0.0975966	0.115226	0.106576	0.139824	0.0899781	0.101612	0.18196	0.131795		0.0115133	0.0110423	0.00338534	-0.0178708	-0.0131965	-0.0563547	-0.0358293	-0.0462179
																		0.11273	0.13796	0.155852	0.178379	0.156728	0.177941	0.208749	0.198744		7.78873e-05	-0.00438856	-0.0142962	-0.0266703	-0.018384	-0.028209	-0.0322505	-0.0275694
																		0.111755	0.13688	0.164955	0.174024	0.148006	0.166676	0.192896	0.176968		0.0058968	-0.00146161	-0.00824467	-0.0157643	-0.0119112	-0.0199549	-0.0174159	-0.0164594
																		0.112301	0.141735	0.158387	0.174851	0.140143	0.166088	0.209051	0.175664		0.00134038	-0.00208075	-0.00911449	-0.0113711	-0.00866749	-0.0136638	-0.00881718	-0.011905
																		0.0753876	0.118753	0.113568	0.142754	0.0991107	0.133953	0.153816	0.116882		-0.0291449	-0.0363794	-0.0519421	-0.0557827	-0.0490889	-0.0593836	-0.0647337	-0.044446
																		0.0271598	0.045851	0.0635709	0.0506418	0.0492621	0.0596198	0.0488822	0.0538081		-0.00438433	-0.00239129	-0.00972285	-0.015853	-0.0099138	-0.0186276	-0.0233662	-0.0193373
																		0.071305	0.114074	0.137962	0.160062	0.123151	0.151619	0.171745	0.120641		-0.0165841	-0.0209926	-0.0249741	-0.0367099	-0.0229764	-0.0423158	-0.0526977	-0.0365215
																		0.0148514	0.0411587	0.0778499	0.0522783	0.0602683	0.0662085	0.0504306	0.0486376		0.00349405	0.00786275	0.000408019	-0.0198088	0.0007845	-0.00644994	-0.00874402	-0.00889779
																		0.0355788	0.0586507	0.0906691	0.117492	0.127479	0.109612	0.0793039	0.0955148		-0.0192331	-0.0287376	-0.0200074	-0.0406408	0.0151804	-0.0511132	-0.0760465	-0.0355066
																		0.0196765	0.026762	0.0424663	0.034219	0.0334945	0.0338133	0.0429896	0.0392236		-0.000478677	-0.00277282	-0.0186662	-0.0156303	-0.0131245	-0.0150395	-0.0139806	-0.00356179
																		0.0314243	0.049811	0.0732828	0.059928	0.0637012	0.0628761	0.073039	0.0585764		-0.00383694	-0.00015525	-0.00505435	-0.00413557	0.000115577	-0.0044021	-0.0124519	-0.00502102
WAKE																		WAKE
dYFP									Pyruvate									dYFP									ATP
MOs	MOp	SSu	SSI	SSb	PPC	RSC	V1		MOs	MOp	SSu	SSI	SSb	PPC	RSC	V1		MOs	MOp	SSu	SSI	SSb	PPC	RSC	V1		MOs	MOp	SSu	SSI	SSb	PPC	RSC	V1
-0.00170566	0.000325553	0.0021296	0.00738561	0.00135186	0.0100244	0.00786387	0.00716379		0.000734104	0.003169	0.00278022	0.00588719	-0.00141891	0.00166674	0.00458646	-0.00206418		-0.00973487	0.00273025	0.011901	0.0170205	-0.00471337	0.00464504	0.0221022	-0.00845923		-0.000145315	0.000538567	0.000424859	-0.00245593	0.0107696	0.00434051	-0.00567502	0.00519409
0.00566078	0.00802367	0.00736239	0.00906577	0.00543779	0.0109431	0.0169903	0.011218		0.00912002	0.0101096	0.0101044	0.0112185	0.012528	0.0125231	0.012905	0.0110307		-0.00924798	-0.00730108	0.00699874	0.00419113	-0.00458864	0.00726027	0.0170785	-0.00172056		0.000311942	0.00443923	0.00551589	0.00516617	0.00467427	0.00627904	0.00360107	0.00729769
0.0014945	0.0022545	0.000444235	0.0045831	0.000212642	0.00787989	0.0114169	0.00911387		0.00426547	0.00568539	0.00488028	0.00863941	0.00500518	0.0098895	0.00968043	0.00837513		-0.00366891	0.00700773	0.00213164	0.0139439	-0.0091631	-3.71322e-05	0.0188247	-0.00968001		-0.00274623	-0.0025946	1.59435e-05	-0.00222241	0.00240417	-0.00213854	-0.00475957	0.000402303
0.000612986	0.00484226	0.0100826	0.0143446	0.0109385	0.0159866	0.0133736	0.00989463		0.00481027	0.00909801	0.0152808	0.0174728	0.0107069	0.0166485	0.0150774	0.0116256		-0.00442368	0.0041929	-0.00188685	0.00417776	-0.00621755	-0.000730232	0.0114117	-0.00694555		0.00603333	-0.00501684	0.000648408	-0.00457935	0.00652106	0.00260047	-0.00524663	0.00958446
0.00315548	0.0022122	0.00554147	0.0166729	0.00498434	0.0311766	0.0291684	0.0379821		0.00763649	0.0110341	0.0152342	0.0231376	0.0134336	0.0279025	0.0293858	0.0277388		0.0101138	0.00529044	-0.00860834	-0.00106467	-0.0101368	0.00173967	0.0183878	-0.00155625		0.000785046	-7.19375e-05	0.00108729	-0.00199372	0.000476792	-2.10278e-05	0.00213956	0.00371591
0.00750987	0.00560929	0.00734151	0.0214066	0.00693631	0.0393466	0.0445738	0.0374865		0.0035981	0.00399405	0.00560422	0.009814	0.00501444	0.0156483	0.0190138	0.0124025		0.00738673	0.0224315	0.0188306	0.00787864	0.000962761	-0.00413205	0.00217184	-0.00221295		-0.0191477	-0.0197157	-0.0105326	-0.0135176	-0.00415026	-0.010246	-0.012876	-0.00532184
0.00610041	0.00425256	0.00751854	0.0156926	0.00763996	0.0250993	0.0285787	0.0296934		0.0101713	0.0109925	0.0153278	0.023682	0.0141548	0.030436	0.0321967	0.0312252		-0.0352769	-0.00988265	-0.0120749	0.0131777	-0.0230878	-0.0037161	-0.00669423	-0.0175145		-0.0375524	-0.0264369	-0.0146221	-0.0204208	-0.0051974	-0.0140404	-0.0248083	-0.0131608
-0.000185356	-0.000392662	9.58475e-05	0.0120242	0.00135159	0.0181978	0.0157349	0.0195878		0.00723826	0.00905882	0.0096252	0.0195887	0.00913437	0.0252339	0.029783	0.0278838		0.00148141	0.0174378	0.0189779	0.0259838	0.00282312	0.0127857	0.0145857	-0.00188013		-0.0249508	-0.0254595	-0.0126085	-0.0157755	-0.00316882	-0.0117635	-0.0107151	-0.00648785
0.00412229	0.00489622	0.00524375	0.0129147	0.0083728	0.0264278	0.0252301	0.0298027		0.00560549	0.00814319	0.0128565	0.0157917	0.0126131	0.0178354	0.0237302	0.0166166		0.0135165	0.0214923	0.0269927	0.0269227	0.00905392	0.0102551	0.0162548	0.00194467		-0.0178514	-0.0127718	-0.00566203	-0.00847963	-0.00336966	-0.00469589	-0.00408898	0.00156922
0.00139356	-0.000168386	-0.00108453	0.00234884	0.00399302	0.0183138	0.0169073	0.0210488		0.000884944	0.000162477	0.00314057	0.00651178	0.00415239	0.0124668	0.0116589	0.0123248		-0.0367672	-0.0390322	-0.0032851	-0.00695724	-0.0033769	-0.00394145	-0.0133665	-0.0221396		0.0279276	0.0274139	0.00937677	0.0193581	0.0153624	0.0195293	0.024899	0.0267105
0.00942724	0.0113455	0.0160966	0.0173189	0.0166298	0.025981	0.0231644	0.0235554		0.00478981	0.00469728	0.00605477	0.00919612	0.00739714	0.0139042	0.0160297	0.013595		-0.0451047	-0.0425977	-0.005234	-0.00713046	-0.00378118	-0.00091714	0.00617261	-0.0146145		0.0244507	0.0256236	0.00556789	0.012199	0.00676931	0.0103708	0.0170309	0.0213764
-0.0002208	-0.00170366	-0.00440995	0.000114975	-0.00140833	0.00861865	0.00674641	0.00675498		0.000819928	0.00135682	0.00381843	0.00882001	0.00559122	0.016095	0.0141823	0.012625		-0.0254941	-0.0243275	-0.0157537	0.0155684	0.00270866	0.026225	0.0104065	0.018565		0.0149017	0.0246322	0.0247431	0.011776	0.0111152	-0.00288883	0.00667827	-0.00470388
-0.00698437	-0.00563501	0.00193426	0.00679621	0.000786758	0.00781815	0.00766749	0.00364324		0.0015683	0.00496331	0.01046	0.0195073	0.00837998	0.0175213	0.0184334	0.00986102		-0.0103375	-0.00912171	0.0012224	0.0113379	0.00679759	0.00691651	0.00419805	0.00256811		0.00828705	0.0117129	0.0095827	0.00650757	0.00385907	0.00280916	0.00357398	-0.000506187
																		-0.00550617	-0.00914379	-0.00425863	0.0145418	0.00788661	0.0113506	0.0213285	0.00447546		0.0110446	0.0164513	0.0142181	0.00919507	0.0104155	0.00985414	0.0132259	0.00943899
																		-0.053758	-0.0572552	-0.0282521	0.0231271	-0.00940254	0.0124805	-0.0069795	0.0146113		0.0261101	0.0152621	0.00348582	-0.00190909	-0.011246	0.00246467	0.0166309	0.0051308
																		-0.0342007	-0.035934	-0.0184997	-0.00138156	-0.0058172	-0.00342876	-0.0107086	-0.0133133		0.0173991	0.0251841	0.0205861	0.0151405	0.0139528	0.0220771	0.0258984	0.0270887
																		-0.0345116	-0.0320077	0.00216893	0.00383428	0.00285631	0.00816821	0.0229649	0.0202374		0.0248273	0.0189056	0.00119766	0.00648642	0.00310952	0.00574442	0.00878225	0.00446996
																		0.000992372	0.00649959	0.0247301	0.0154745	0.0148306	0.0184862	0.033901	0.0210358		0.00301783	0.00235423	-0.00597638	-0.00128725	-0.00536393	-0.00441334	0.0042174	-0.00307498
																		-0.0358429	-0.03487	-0.0110133	-0.0107749	-0.0138989	-0.00548872	-0.0203511	-0.0097742		0.01595	0.0178815	0.00420412	0.015107	0.00713791	0.0147711	0.0271818	0.0198549
																		-0.0113136	-0.0237042	-0.0191809	-0.0070284	-0.00812194	-0.00309413	-0.00699786	-0.000148635		-0.0154032	-0.0187555	-0.0255254	-0.0295822	-0.0204573	-0.0306687	-0.0374442	-0.0267091
																		-0.00718599	-0.010542	0.00616628	0.0140425	-0.00173247	0.00436645	0.000805404	0.00505122		-0.00887631	-0.00423704	-0.00977928	-0.0142996	-0.0053891	-0.0132055	-0.027212	-0.016116
																		-0.0106455	-0.0172831	-0.00698605	-0.00277619	-0.00212677	0.00182554	0.00880398	0.00691668		-0.00140767	0.00377528	-0.00262769	-0.00407887	8.39415e-05	-0.00641794	-0.017926	-0.0099325
																		-0.030706	-0.0318871	0.00902653	0.00642731	-0.00451087	-0.00956508	-0.0172551	-0.0199805		-0.000936064	0.00164412	-0.00222172	-0.00415962	0.00313845	-0.00299497	-0.0125484	-0.00359585
																		-0.0402452	-0.0225084	0.00698379	0.0125264	0.000745896	0.00772317	-0.012262	-0.0130031		-0.0287888	-0.0109284	0.00211537	-0.00119221	0.00705703	-0.00856629	0.00345774	-0.0216526
																		-0.0147571	-0.0153164	-0.00313393	0.00422547	-0.00336738	0.00195688	0.000227794	-0.0004618		0.00683232	0.00901623	0.00376679	-0.00337572	0.0013571	-0.00375889	-0.0116542	-0.00410187
																		0.00768124	0.00946564	0.0125128	0.0110174	0.00803197	0.00849523	0.0149017	0.0095263		-0.00690376	-0.00613755	-0.00646374	-0.00987445	-0.00579259	-0.00825946	-0.0122608	-0.00655382

## Sheet: SuppFig. 2
SuppFig. 2f			SuppFig. 2g
			MOs		MOp		AC		SSl		SSb		RSC		V1
NREM	REM		NREM	REM	NREM	REM	NREM	REM	NREM	REM	NREM	REM	NREM	REM	NREM	REM
0.478	0.155		37.66	10.234	29.02	13.15	15.305	4.227	47.03	25.45	41.5	6.668	50.9	9.016	26.67	11.64
0.556	0.169		43	7.887	26.58	16.9	17	2.91	50.8	20.56	27.98	5.633	59.53	35.12	56.34	23.56
0.3	0.161		32.3	11.08	20	18.03	5.164	4.04	29.2	14.836	18.6	4.32	21.03	18.03	30.52	25.83
0.399	0.2		32.4	12.77	15.4	12.3	11.266	2.629	36.16	25.27	24.12	3.287	58.12	34.94	37	34
0.333	0.191		36.44	7.23	19.44	13.43	7.7	4.04	32.3	24.03	23.47	5.727	36.9	24.5	29.58	29.77
0.247	0.242		21.12	10.14	21.88	7.605	10.516	1.69	22.81	35.7	12.586	9.016	29.02	44.97	35.97	45.9
0.197	0.236		21.12	10.14	21.88	7.605	10.516	1.69	22.81	35.7	12.586	9.016	29.02	44.97	35.97	45.9
0.334	0.149		32.78	4.883	19.44	10.42	9.016	7.793	34.2	29.86	15.68	7.7	36.25	11.92	37.2	18.03
0.474	0.308		35.7	19.06	20	9.95	43.38	11.734	48.9	32.6	23.47	12.3	56.8	35.6	46.66	34.66
0.262	0.236		18.97	13.62	6.95	9.86	13.62	3.287	38.3	24.97	14.27	7.51	42.8	43.28	28.17	45.53
0.236	0.188		20.38	12.68	14.27	12.77	13.99	4.227	29.86	17.47	11.92	9.484	19.9	35.03	25.64	34.75
0.271	0.139		27.7	14.65	20.66	12.87	15.02	5.35	27.98	6.48	15.87	11.92	24.97	6.293	26.67	25.45
0.381	0.181		24.6	5.445	18.22	8.266	45.9	5.54	41.6	11.36	21.12	9.86	57.1	37.47	34.47	38.88
0.298	0.185		11.17	16.34	14.37	6.855	30.52	2.16	31.36	28.17	18.88	10.14	34.84	32.03	30.14	20.94
0.295	0.223		11.83	30.61	12.2	29.95	29.48	36.44	34.38	23.66	18.12	17.84	32.78	28.27	27.98	23.1

## Sheet: SuppFig. 4
SuppFig. 4c
Motif A			Motif B			Motif C			Motif D			Motif E			Motif F			Motif G			Motif H			Motif I			Motif J
NREM	REM	WAKE	NREM	REM	WAKE	NREM	REM	WAKE	NREM	REM	WAKE	NREM	REM	WAKE	NREM	REM	WAKE	NREM	REM	WAKE	NREM	REM	WAKE	NREM	REM	WAKE	NREM	REM	WAKE
0.008553	0.005823	0.004151	0.014506	0.007711	0.000489	0.010912	0.004095	0.013117	0.011444	0.007731	0.011993	0.013555	0.01633	0.001216	0.011621	0.013422	0.004358	0.006747	0.009625	0.005888	0.003279	0.003233	0.020555	0.015691	0.004024	0.002606	0.012269	0.002469	0.003669
0.004122	0.002845	0.001371	0.01319	0.001732	0.00388	0.008247	0.0023	0.007186	0.010865	0.01011	0.008598	0.012279	0.014228	0.0078	0.003366	0.013487	0.001539	0.014039	0.00559	0.006234	0.004916	0.010166	0.00749	0.012807	0.002549	0.00471	0.014762	0.004915	0.002407
0.012747	0.001077	0.005052	0.013751	0.00339	0.003277	0.00785	0.004888	0.014262	0.013321	0.009218	0.008479	0.013678	0.012968	0.004048	0.009845	0.009222	0.001715	0.006094	0.016643	0.006792	0.013568	0.002992	0.008685	0.014656	0.006422	0.003651	0.009296	0.003992	0.00294
0.008253	0.002055	0.004064	0.013684	0.005688	0.002956	0.000491	0.000985	0.01146	0.011199	0.006088	0.0094	0.002864	0.01689	0.000935	0.011022	0.01895	0.001428	0.009185	0.008501	0.009576	0.005632	0.005026	0.017063	0.010491	0.00632	0.002952	0.012945	0.004142	0.004976
0.016108	0.004025	0.011338	0.013922	0.005429	0.001775	0.000925	0.000446	0.011855	0.009012	0.008086	0.015159	0.012179	0.020235	0.002745	0.002874	0.019565	0.001035	0.005039	0.012907	0.010234	0.009938	0.008803	0.013331	0.007827	0.007472	0.000986	0.012734	0.002597	0.003373
0.012348	0.006389	0.00282	0.012311	0.009196	0.003992	0.002065	0.00056	0.01702	0.013319	0.011092	0.005935	0.012673	0.012647	0.005451	0.002323	0.020177	0.000704	0.007859	0.005536	0.009632	0.010164	0.003926	0.012407	0.010274	0.002653	2.2e-05	0.009322	0.005091	0.002577
0.011446	0.001003	0.007487	0.009716	0.009044	0.013216	0.003398	0.000235	0.01051	0.01286	0.009826	0.006425	0.005558	0.019445	0.002212	0.010177	0.015807	0.002777	0.007371	0.015458	0.003768	0.005184	0.006663	0.020013	0.013994	0.002227	0.003616	0.00996	0.004915	0.003911
0.012072	0.007727	0.009075	0.011842	0.009417	0.011257	0.012392	0.004011	0.016062	0.010681	0.012794	0.00524	0.010757	0.01456	0.000408	0.009275	0.015266	0.002172	0.01109	0.004504	0.008477	0.012395	0.003661	0.014149	0.01653	0.006656	0.002953	0.011221	0.009633	0.001651
0.011542	0.00343	0.005928	0.010186	0.004124	0.014826	0.002109	0.000425	0.01625	0.013266	0.012594	0.009541	0.013829	0.009402	0.003494	0.003157	0.023158	0.003209	0.015048	0.012093	0.00402	0.007471	0.005195	0.009571	0.01264	0.01282	0.000583	0.013744	0.005378	0.005739
0.006409	0.000331	0.000702	0.010942	0.005019	0.011612	0.009011	0.007356	0.0159	0.014898	0.006594	0.009836	0.008702	0.018574	0.003575	0.009985	0.016096	0.004043	0.013472	0.007378	0.003175	0.008635	0.006989	0.010548	0.016469	0.008407	0.001794	0.012467	0.007155	0.004801
0.01023	0.003958	0.006366	0.009279	0.004097	0.011289	0.010677	0.004283	0.017877	0.01282	0.008084	0.013155	0.015371	0.015114	0.002662	0.005873	0.013888	0.007806	0.007682	0.0045	0.007365	0.009708	0.002353	0.013258	0.015121	0.004128	0.002269	0.009551	0.011199	0.002595
0.006424	0.004116	0.004855				0.004674	0.00336	0.021106	0.011649	0.006142	0.011467	0.013056	0.016796	0.002717							0.010823	0.002963	0.010433	0.011353	0.00813	0.001303	0.016235	0.009319	0.002827
0.003464	0.00681	0.005522				0.005831	0.001323	0.019106	0.007942	0.00711	0.00904	0.011588	0.019264	0.002281							0.011629	0.007019	0.004938	0.014679	0.001927	0.006905	0.010512	0.008582	0.004962
0.003986	0.003026	0.005785				0.006134	0.004817	0.019808				0.013737	0.01443	0.001786							0.00614	0.003541	0.012675	0.015143	0.0023	0.011661	0.015855	0.0046	0.002175
0.005677	0.007364	0.011295										0.001573	0.017091	0.000289							0.011576	0.005939	0.006869	0.013813	0.002111	0.012088	0.011503	0.016844	0.003707
												0.012989	0.013244	0.006739							0.002969	0.001112	0.008998	0.012681	0.006815	0.01202	0.010477	0.005228	0.006242
												0.014389	0.02071	0.005429							0.00452	0	0.007376	0.010588	0.002945	0.011516	0.015843	0.005598	0.005029
												0.005576	0.029164	0.006809							0.002589	0	0.00574				0.013104	0.009088	0.009327
												0.007905	0.022389	0.007751							0.005606	0.002185	0.012643				0.011405	0.003886	0.007371
												0.012869	0.0157	0.011332							0.010481	0.004812	0.008249				0.015935	0.001943	0.011033
												0.011939	0.014276	0.011486													0.012605	0.005866	0.013572

## Sheet: SuppFig. 5
SuppFig. 5c							SuppFig. 5d
Delta			Theta				Delta			Theta
Pre	Post1	Post2	Pre	Post1	Post2		Pre	Post1	Post2	Pre	Post1	Post2
0.168703	0.148298	0.218001	0.0993095	0.0955925	0.03867		0.115488	0.0939896	0.142986	0.098386	0.118936	0.0285781
0.306948	0.310978	0.139442	0.113723	0.150485	0.0425033		0.121022	0.0937565	0.106459	0.072526	0.054156	0.0244882
0.34835	0.227624	0.115332	0.0993913	0.126183	0.0467147		0.105782	0.206352	0.0850981	0.0539254	0.0849717	0.0354223
0.12825	0.0641906	0.137256	0.0771655	0.082829	0.0264425		0.170966	0.153166	0.160656	0.0826602	0.0910688	0.0439784
0.0989731	0.0722453	0.0479071	0.0461042	0.0400757	0.0178674		0.148749	0.173658	0.210806	0.085691	0.0890186	0.0459149
0.117508	0.0905531	0.100579	0.0778986	0.107685	0.0352831		0.197749	0.303294	0.312642	0.0916436	0.133663	0.0533898
0.118781	0.0769394	0.0917735	0.0828418	0.0723881	0.0320615		0.192389	0.197287	0.275059	0.0859198	0.107633	0.0360166
